# Supplementary material for: Effects of Initial Combinations of Gemigliptin Plus Metformin Compared with Glimepiride Plus Metformin on Gut Microbiota and Glucose Regulation in Obese Patients with Type 2 Diabetes: The INTESTINE Study
Source: Nutrients. 2023 Jan 3;15(1):248. doi: 10.3390/nu15010248 (PMC9824054; doi:10.3390/nu15010248)
Supplement: Supplementary file 1 [file nutrients-15-00248-s001.zip]

Archive with 1 entries (1 files):
- nutrients-2006877-supplementary.pdf
